# Supplementary material for: Chemical Profiling and Multimodal Anti-Inflammatory Activity of Eugenia pyriformis Leaves Essential Oil
Source: Molecules. 2026 Jan 19;31(2):342. doi: 10.3390/molecules31020342 (PMC12844175; doi:10.3390/molecules31020342)
Supplement: Supplementary file 1 [file molecules-31-00342-s001.zip]

Archive with 1 entries (1 files):
- molecules-4074777-supplementary.pdf
